# Supplementary material for: Galleria mellonella possesses the essential nutritional needs to host the fastidious Huanglongbing bacterial pathogen ‘Candidatus Liberibacter asiaticus’
Source: Commun Biol. 2025 Sep 30;8:1398. doi: 10.1038/s42003-025-08802-5 (PMC12484571; doi:10.1038/s42003-025-08802-5)
Supplement: Supplementary file 2 — Supplementary Data 1-9 [file 42003_2025_8802_MOESM2_ESM.xlsx]

## Sheet: Supplementary Data 1
	0	24	48	72	96
Control	38.89	39.29	38.94	39.51	40
Control	37.01	38.51	39.25	39.63	39.91
Control	37.21	38.71	39.45	39.9	39.81
Control	37.64	38.82	38.98	39.7	38.91
Control	37.22	38.61	39.3	39.65	39.52
Phloem sap - Healthy	39.71	40	40	40	40
Phloem sap - Healthy	38.25	39.33	39.67	39.98	39.89
Phloem sap - Healthy	38.35	39.13	39.56	39.78	38.83
Phloem sap - Healthy	34.69	37.39	38.69	38.37	37.66
Phloem sap - Healthy	34.63	37.31	38.66	38.33	39.66
Phloem sap - Infected	27.75	27.34	22.93	32.81	39.94
Phloem sap - Infected	28.02	25.94	23.87	32.95	36.47
Phloem sap - Infected	27.92	26.41	24.91	33.95	36.72
Phloem sap - Infected	23.59	22.47	25.84	33.65	36.82
Phloem sap - Infected	23.09	25.02	26.94	33.26	36.63
Heamolymph - Healthy	38.02	40	40	40	39.58
Heamolymph - Healthy	37.92	37.35	37.3	39.79	38.08
Heamolymph - Healthy	37.97	38.68	38.65	36.97	38.55
Heamolymph - Healthy	36.56	38.28	39.14	38.97	38.75
Heamolymph - Healthy	35.24	37.63	38.81	38.93	37.65
Heamolymph - Infected	25.85	24.35	22.86	31.69	39.24
Heamolymph - Infected	25.81	27.38	24.94	31.3	38.87
Heamolymph - Infected	24.73	25.58	25.83	31.9	35.55
Heamolymph - Infected	24.93	22.74	26.54	31.94	35.25
Heamolymph - Infected	25.38	26.68	27.97	31.7	37.62

## Sheet: Supplementary Data 2
group	days	censor
Control	0	1
Control	6	1
Control	12	0
Control	18	1
Control	24	0
Control	24	0
Control	30	1
Control	36	0
Control	48	0
Control	48	1
Control	54	0
Control	60	0
Control	60	0
Control	66	1
Control	72	0
Control	78	0
Control	78	0
Control	84	0
Control	84	0
Control	84	0
Control	90	0
Control	90	0
Control	90	0
Control	90	0
Control	96	0
Control	96	0
Control	102	0
Control	108	0
Control	114	0
Control	114	0
Control	114	0
Control	114	0
Control	120	0
Control	120	0
Control	120	0
Control	126	0
Control	126	0
Control	126	0
Control	132	0
Control	132	0
Control	132	0
Control	132	0
Control	138	0
Control	138	0
Control	144	0
CLas -ve Phleom sap	0	1
CLas -ve Phleom sap	6	1
CLas -ve Phleom sap	12	0
CLas -ve Phleom sap	18	1
CLas -ve Phleom sap	24	0
CLas -ve Phleom sap	24	0
CLas -ve Phleom sap	30	1
CLas -ve Phleom sap	36	0
CLas -ve Phleom sap	36	0
CLas -ve Phleom sap	42	1
CLas -ve Phleom sap	48	0
CLas -ve Phleom sap	54	1
CLas -ve Phleom sap	60	0
CLas -ve Phleom sap	66	1
CLas -ve Phleom sap	72	0
CLas -ve Phleom sap	78	0
CLas -ve Phleom sap	78	0
CLas -ve Phleom sap	84	0
CLas -ve Phleom sap	84	0
CLas -ve Phleom sap	90	0
CLas -ve Phleom sap	90	0
CLas -ve Phleom sap	90	0
CLas -ve Phleom sap	96	0
CLas -ve Phleom sap	96	0
CLas -ve Phleom sap	96	0
CLas -ve Phleom sap	102	0
CLas -ve Phleom sap	108	0
CLas -ve Phleom sap	114	1
CLas -ve Phleom sap	120	0
CLas -ve Phleom sap	120	0
CLas -ve Phleom sap	120	0
CLas -ve Phleom sap	126	0
CLas -ve Phleom sap	126	0
CLas +ve Phleom sap	0	1
CLas +ve Phleom sap	6	1
CLas +ve Phleom sap	12	0
CLas +ve Phleom sap	18	1
CLas +ve Phleom sap	24	0
CLas +ve Phleom sap	24	0
CLas +ve Phleom sap	24	0
CLas +ve Phleom sap	30	0
CLas +ve Phleom sap	30	0
CLas +ve Phleom sap	30	0
CLas +ve Phleom sap	36	0
CLas +ve Phleom sap	36	0
CLas +ve Phleom sap	36	0
CLas +ve Phleom sap	42	1
CLas +ve Phleom sap	48	0
CLas +ve Phleom sap	48	0
CLas +ve Phleom sap	48	0
CLas +ve Phleom sap	54	0
CLas +ve Phleom sap	54	0
CLas +ve Phleom sap	54	0
CLas +ve Phleom sap	54	0
CLas +ve Phleom sap	60	0
CLas +ve Phleom sap	60	0
CLas +ve Phleom sap	60	0
CLas +ve Phleom sap	60	0
CLas +ve Phleom sap	66	0
CLas +ve Phleom sap	66	0
CLas +ve Phleom sap	66	0
CLas +ve Phleom sap	72	1
CLas +ve Phleom sap	78	0
CLas +ve Phleom sap	78	0
CLas -ve ACP	0	1
CLas -ve ACP	6	1
CLas -ve ACP	12	0
CLas -ve ACP	18	1
CLas -ve ACP	24	0
CLas -ve ACP	24	0
CLas -ve ACP	30	1
CLas -ve ACP	36	0
CLas -ve ACP	42	1
CLas -ve ACP	48	1
CLas -ve ACP	54	0
CLas -ve ACP	60	1
CLas -ve ACP	66	0
CLas -ve ACP	72	1
CLas -ve ACP	78	0
CLas -ve ACP	78	0
CLas -ve ACP	78	0
CLas -ve ACP	84	1
CLas -ve ACP	90	0
CLas -ve ACP	90	0
CLas -ve ACP	90	0
CLas -ve ACP	96	0
CLas -ve ACP	96	0
CLas -ve ACP	96	0
CLas -ve ACP	102	0
CLas -ve ACP	102	0
CLas -ve ACP	102	0
CLas -ve ACP	108	1
CLas -ve ACP	114	0
CLas -ve ACP	114	0
CLas -ve ACP	114	0
CLas +ve ACP	0	1
CLas +ve ACP	6	0
CLas +ve ACP	12	0
CLas +ve ACP	18	0
CLas +ve ACP	18	0
CLas +ve ACP	18	0
CLas +ve ACP	24	0
CLas +ve ACP	24	0
CLas +ve ACP	30	1
CLas +ve ACP	36	0
CLas +ve ACP	36	0
CLas +ve ACP	42	1
CLas +ve ACP	48	0
CLas +ve ACP	54	0
CLas +ve ACP	54	0
CLas +ve ACP	54	0
CLas +ve ACP	54	0
CLas +ve ACP	60	0
CLas +ve ACP	60	0
CLas +ve ACP	66	0
CLas +ve ACP	66	0
CLas +ve ACP	72	0
CLas +ve ACP	72	0
CLas +ve ACP	72	0
CLas +ve ACP	78	0
CLas +ve ACP	78	0
CLas +ve ACP	84	0
CLas +ve ACP	84	0
CLas +ve ACP	90	0
CLas +ve ACP	96	0
CLas +ve ACP	96	0
CLas +ve ACP	96	0
CLas +ve ACP	96	0

## Sheet: Supplementary Data 3
Lifespan (Hours)							Control	C. sinensis phloem sap – ‘Ca. L. asiaticus’ (−)	C. sinensis phloem sap – ‘Ca. L. asiaticus’ (+)	D. citri haemolymph – ‘Ca. L. asiaticus’ (−)	D. citri haemolymph – ‘Ca. L. asiaticus’ (+)
Treatment		Mean	SD			R1	100.399	88.4765	52.061	85.7909	61.455
Control		95.7	5.4			R2	89.2774	92.0959	46.3658	79.9323	59.8556
C. sinensis phloem sap – ‘Ca. L. asiaticus’ (−)		84.19	6.24			R3	93.803	78.5702	51.2604	86.5911	54.5401
C. sinensis phloem sap – ‘Ca. L. asiaticus’ (+)		49.228	3.00343			R4	92.865	84.197	45.6065	90.566	51.7957
D. citri haemolymph – ‘Ca. L. asiaticus’ (−)		83.79	5.75			R5	102.156	77.6104	50.8463	76.0697	63.7035
D. citri haemolymph – ‘Ca. L. asiaticus’ (+)		58.27	4.95
						Mean	95.7	84.19	49.228	83.79	58.27
						SD	5.4	6.24	3.00343	5.75	4.95
Lifespan (Days)
Lifespan (Hours)		Mean	SD				Control	C. sinensis phloem sap – ‘Ca. L. asiaticus’ (−)	C. sinensis phloem sap – ‘Ca. L. asiaticus’ (+)	D. citri haemolymph – ‘Ca. L. asiaticus’ (−)	D. citri haemolymph – ‘Ca. L. asiaticus’ (+)
Control		3.9875	0.225			R1	4.18329	3.68652	2.16921	3.57462	2.56062
C. sinensis phloem sap – ‘Ca. L. asiaticus’ (−)		3.50792	0.26			R2	3.71989	3.83733	1.93191	3.33051	2.49399
C. sinensis phloem sap – ‘Ca. L. asiaticus’ (+)		2.05117	0.125143			R3	3.90846	3.27376	2.13585	3.60796	2.2725
D. citri haemolymph – ‘Ca. L. asiaticus’ (−)		3.49125	0.239583			R4	3.86938	3.50821	1.90027	3.77359	2.15816
D. citri haemolymph – ‘Ca. L. asiaticus’ (+)		2.42792	0.20625			R5	4.25648	3.23377	2.11859	3.16957	2.65431
						Mean	3.9875	3.50792	2.05117	3.49125	2.42792
						SD	0.225	0.26	0.125143	0.239583	0.20625

## Sheet: Supplementary Data 4
	Glycolic acid	Alanine	Oxalic acid	N-Carboxyglycine	N-Methyl L-proline	2-Aminobutyric acid	Valine	Benzoic acid	2-Aminopropanol	Phosphoric acid	Iso-Leucine	Proline	Glycine	Succinic acid	1-oxo-propanoic acid	Malonic acid	Fumaric acid	Methylmaleic acid	Serine	Threonine	Glutaric acid	β-Alanine	Homoserine	Malic acid	Erythritol	L-Aspartic acid	Pyroglutamic acid	GABA	Threonic acid	2-Ketoglutaric acid	Asparagine	Arabinopyranose	Glutamic acid	Phenylalanine	Xylose	Lyxose	Synephrine	β-L-Arabinopyranose	D-Glucopyranoside	Xylitol	Fucose	Putrescine	α-glycerophosphate	α-D-Mannopyranoside	Ethanolamine phosphate	Azelaic acid	Shikimic acid	Citric acid	β-L-Arabinofuranose
Honeybee	nd	2.43	0.16	nd	nd	nd	0.27	nd	0.3	3.86	0.61	0.91	0.7	nd	0.08	nd	nd	nd	0.35	0.7	nd	2.19	nd	0.09	0.19	nd	1.22	0.34	4.47	nd	nd	nd	0.26	nd	0.29	nd	nd	nd	nd	0.26	nd	2.56793	0.773245	0.0574356	0.0175486	nd	nd	0.0943939	nd
Honeybee	nd	2	0.3	nd	nd	nd	0.4	nd	0.37	6.15	1.2	1.67	0.94	nd	0.1	nd	nd	nd	0.39	0.96	nd	3.31	nd	0.15	0.2	nd	2.33	0.47	4.5	nd	nd	nd	0.38	nd	0.39	nd	nd	nd	nd	0.3	nd	5.35251	1.07752	0.0886533	0.0239559	nd	nd	0.129369	nd
Honeybee	nd	2.6	0.2	nd	nd	nd	0.14	nd	0.23	1.57	0.02	0.15	0.46	nd	0.06	nd	nd	nd	0.31	0.44	nd	1.07	nd	0.03	0.18	nd	0.11	0.21	4.44	nd	nd	nd	0.14	nd	0.19	nd	nd	nd	nd	0.22	nd	1	0.468973	0.026218	0.0111413	nd	nd	0.0594184	nd
Galleria	nd	2.03786	nd	nd	nd	nd	1.90514	nd	nd	10.9733	1.21979	22.4142	7.92709	nd	nd	nd	nd	nd	5.6931	0.602775	nd	0.393995	nd	2.43188	nd	0.438699	8.96087	nd	nd	1.51693	0.684406	nd	0.264145	0.370518	nd	nd	nd	nd	nd	nd	nd	146.289	nd	5.58435	4.09348	nd	nd	8.29559	nd
Galleria	nd	2.1422	nd	nd	nd	nd	2.00767	nd	nd	11.3746	1.27955	24.0675	8.31332	nd	nd	nd	nd	nd	6.20968	0.61316	nd	0.407817	nd	2.56407	nd	0.442207	9.34696	nd	nd	1.5417	0.697247	nd	0.264566	0.376194	nd	nd	nd	nd	nd	nd	nd	153.178	nd	5.74564	4.39037	nd	nd	8.51439	nd
Galleria	nd	1.93352	nd	nd	nd	nd	1.80261	nd	nd	10.572	1.16004	20.7609	7.54087	nd	nd	nd	nd	nd	5.17653	0.592391	nd	0.380173	nd	2.29969	nd	0.435191	8.57477	nd	nd	1.49217	0.671565	nd	0.263723	0.364842	nd	nd	nd	nd	nd	nd	nd	139.401	nd	5.42307	3.7966	nd	nd	8.07678	nd
Asian citrus psyllid	Trace	4.14	0.92	0.4	0.29	0.7	0.59	0.16	1.3	71.62	0.22	6.35	1.46	0.16	nd	0.19	0.19	0.05	1	0.84	Trace	0.0001	Trace	0.3	nd	nd	3.73	0.7	0.19	0.43	0.51	14.38	0.19	0.05	nd	2.68	0.57	2.41	2.41	4.43	Trace	2.98	4.38	nd	nd	0.08	0.11	0.05	3.3
Asian citrus psyllid	Trace	4.7	0.97	0.61	0.43	1.1	0.64	0.17	1.32	74.94	0.29	7.07	1.6	0.17	nd	0.198	0.19	0.056	1.06	0.86	Trace	0.0001	Trace	0.32	nd	nd	4.02	0.72	0.206	0.446	0.518	14.97	0.22	0.052	nd	2.728	0.588	2.42	2.42	5.1	Trace	3.19	4.693	nd	nd	0.082	0.115	0.06	3.33
Asian citrus psyllid	Trace	3.58	0.87	0.19	0.15	0.3	0.54	0.15	1.28	68.3	0.15	5.63	1.32	0.15	nd	0.182	0.19	0.044	0.94	0.82	Trace	0.0001	Trace	0.28	nd	nd	3.44	0.68	0.174	0.414	0.502	13.79	0.16	0.048	nd	2.632	0.552	2.4	2.4	3.76	Trace	2.77	4.067	nd	nd	0.078	0.105	0.04	3.27
[truncated: 33 more columns]

## Sheet: Supplementary Data 5
	Fumaric acid	Maleic acid	Succinic acid	Benzoic acid	Glycine	Alanine	Valine	Leucine	Iso-Leucine	Threonine	Malic acid	Proline	Aparagine	Quinic acid	Aspartic acid	Citric acid	Serine	Glutamine	Glutamic acid	Methionine	Cysteine	Phenylalanine	Myristic acid (C14:0)	Pentadecanoic acid (C15:0)	Palmitoleic acid (C16:1)	Palmitic acid (C16:0)	Lysine	Histidine	Linoleic acid (C18:2)	Oleic acid (C18:1)	Stearic acid (C18:0)	Tyrosine	Tryptophan
Asian citrus psyllid	nd	nd	0.46	0.78	0.77	4.56	1.02	0.77	0.51	0.29	nd	11.26	0.82	nd	0.12	nd	1.56	8.14	3.33	0.62	0.51	0.49	1.18	nd	0.59	8.25	1.09	0.18	8.33	3.64	6.95	0.97	0.15
Asian citrus psyllid	nd	nd	0.57	1.01	0.96	5.79	1.19	0.92	0.57	0.36	nd	13.01	1.1	nd	0.18	nd	2.1	10.19	3.67	0.82	0.74	0.65	1.31	nd	0.81	9.07	1.72	0.37	9.71	4.36	7.57	1.27	0.15
Asian citrus psyllid	nd	nd	0.35	0.55	0.58	3.33	0.85	0.62	0.45	0.22	nd	9.51	0.54	nd	0.06	nd	1.02	6.09	2.99	0.42	0.28	0.33	1.05	nd	0.37	7.43	0.46	-0.01	6.95	2.92	6.33	0.67	0.15
Galleria	0.22	0.22	0.69	nd	5.16	10.36	7.17	5.34	2.5	0.41	1.43	32.5	2.71	5.12	0.34	7.05	5.58	7.58	0.49	0.21	0.01	1.58	0.05	0.01	nd	0.57	5.43	1.03	0.32	0.22	0.5	3.35	0.71
Galleria	0.24	0.24	0.77	nd	6.09	12.12	8.57	6.55	3.07	0.53	1.64	36.92	3.99	7.98	0.58	9.11	6.96	10.26	0.79	0.27	0.02	1.93	0.07	0.02	nd	0.87	6.79	1.29	0.47	0.28	0.88	4.04	1.16
Galleria	0.2	0.2	0.61	nd	4.23	8.6	5.77	4.13	1.93	0.29	1.22	28.08	1.43	2.26	0.1	4.99	4.2	4.9	0.19	0.15	0	1.23	0.03	0	nd	0.27	4.07	0.77	0.17	0.16	0.12	2.66	0.26
	Fumaric acid	Maleic acid	Succinic acid	Benzoic acid	Glycine	Alanine	Valine	Leucine	Iso-Leucine	Threonine	Malic acid	Proline	Aparagine	Quinic acid	Aspartic acid	Citric acid	Serine	Glutamine	Glutamic acid	Methionine	Cysteine	Phenylalanine	Myristic acid (C14:0)	Pentadecanoic acid (C15:0)	Palmitoleic acid (C16:1)	Palmitic acid (C16:0)	Lysine	Histidine	Linoleic acid (C18:2)	Oleic acid (C18:1)	Stearic acid (C18:0)	Tyrosine	Tryptophan
t.test	NC	NC	0.0428614	NC	0.00131727	0.00945766	0.00164632	0.00290321	0.00385007	0.208959	NC	0.00150177	0.0668806	NC	0.19833	NC	0.00931792	0.788035	0.000409706	0.0272533	0.0197445	0.00801057	0.000118775	NC	NC	0.000108257	0.00740987	0.0102466	0.000563189	0.00120575	0.000104733	0.00540263	0.0973855

## Sheet: Supplementary Data 6
MCF Derivative	Galleria (mM)	Asian citrus psyllid (mM)	Fold-Change
Citric acid	7.05	1	7.05
Valine	7.17	1.02	7.02941
Leucine	5.34	0.77	6.93506
Glycine	5.16	0.77	6.7013
Histidine	1.03	0.18	5.72222
Quinic acid	5.12	1	5.12
Lysine	5.43	1.09	4.98165
Iso-Leucine	2.5	0.51	4.90196
Tryptophan	0.71	0.15	4.73333
Serine	5.58	1.56	3.57692
Tyrosine	3.35	0.97	3.45361
Aparagine	2.71	0.82	3.30488
Phenylalanine	1.58	0.49	3.22449
Proline	32.5	11.26	2.88632
Aspartic acid	0.34	0.12	2.83333
Alanine	10.36	4.56	2.27193
Succinic acid	0.69	0.46	1.5
Malic acid	1.43	1	1.43
Threonine	0.41	0.29	1.41379
Fumaric acid	0.22	1	0.22
Maleic acid	0.22	1	0.22
Pentadecanoic acid (C15:0)	0.01	1	0.01
MCF Derivative	Galleria (mM)	Asian citrus psyllid (mM)	Fold-Change
Cysteine	0.01	0.51	51
Linoleic acid (C18:2)	0.32	8.33	26.0312
Myristic acid (C14:0)	0.05	1.18	23.6
Oleic acid (C18:1)	0.22	3.64	16.5455
Palmitic acid (C16:0)	0.57	8.25	14.4737
Stearic acid (C18:0)	0.5	6.95	13.9
Glutamic acid	0.49	3.33	6.79592
Methionine	0.21	0.62	2.95238
Palmitoleic acid (C16:1)	1	0.59	1.69492
Benzoic acid	1	0.78	1.28205
Glutamine	7.58	8.14	1.07388

## Sheet: Supplementary Data 7
compound	%	Group		Group		%
FAD	19.6317	AD		Electron carriers		342.036
NAD	56.8142	AD		Diphosphate nucleotides		397.549
NADP	265.591	AD		Monophosphate nucleotides		90.459
ADP	13.8303	D		Triphosphate nucleotides		693.75
CDP	11.8726	D		Unknown nucleotides		97.7634
GDP	285.835	D
GDP-Fuc	0	D
GDP-Man	1.77769	D
IDP	0	D
UDP	19.3078	D
UDP-Gal	9.21343	D
UDP-GalNAc	29.7892	D
UDP-Glc	6.94681	D
UDP-GlcNAc	18.9759	D
AMP	78.2758	M
CMP	3.71995	M
GMP	0.0580889	M
IMP	6.1049	M
UMP	2.30027	M
ATP	45.024	T
CTP	2.3445	T
GTP	0	T
ITP	408.066	T
UTP	238.316	T
Unk 1	8.70762	U
Unk 2	29.9766	U
Unk 3	11.9755	U
Unk 4	7.83687	U
Unk5	15.1381	U
Unk 6	24.1286	U
total

## Sheet: Supplementary Data 8
Galleria										AMP:ATP		ADP:ATP		AEC
AMP	ADP	ATP		AMP:ATP	ADP:ATP	AEC				ACP	Galleria	ACP	Galleria	ACP	Galleria
680.27	161.885	339.644		2.00289	0.476633	0.355887			R1	1.95775	2.00289	0.408451	0.476633	0.357741	0.355887
522.167	174.427	245.092		2.1305	0.711681	0.352883			R2	1.8625	2.1305	0.4	0.711681	0.367816	0.352883
534.683	107.988	232.488		2.29983	0.464487	0.327349			R3	2.08065	2.29983	0.419355	0.464487	0.345622	0.327349
851.415	149.31	559.574		1.52154	0.266828	0.406479			R4		1.52154		0.266828		0.406479
704.197	253.297	377.131		1.86725	0.671643	0.377469			R5		1.86725		0.671643		0.377469
663.935	210.707	352.015		1.8861	0.598574	0.372857			R6		1.8861		0.598574		0.372857
			Mean	1.95135	0.531641	0.365487				AMP:ATP		ADP:ATP		AEC
			SD	0.265425	0.163803	0.0267724				ACP	Galleria	ACP	Galleria	ACP	Galleria
Asian citrus psyllid									Mean	1.96696	1.95135	0.409269	0.531641	0.35706	0.365487
AMP	ADP	ATP							SD	0.109364	0.265425	0.0097033	0.163803	0.0111126	0.0267724
13.9	2.9	7.1		1.95775	0.408451	0.357741
14.9	3.2	8		1.8625	0.4	0.367816
12.9	2.6	6.2		2.08065	0.419355	0.345622
			Mean	1.96696	0.409269	0.35706
			SD	0.109364	0.0097033	0.0111126
	Mean		SD
	D. citri	G. mellonella	D. citri	G. mellonella	t test
AMP:ATP	1.96696	1.95135	0.109364	0.265425	0.926791
ADP:ATP	0.409269	0.531641	0.0097033	0.163803	0.251739
AEC	0.35706	0.365487	0.0111126	0.0267724	0.626078

## Sheet: Supplementary Data 9
	Asian citrus psyllid	Galleria	Fold-change
Inosine-5′-triphosphate	2.4	408.07	170.029
β-Nicotinamide adenine dinucleotide phosphate, oxidized form	4	265.59	66.3975
Guanosine 5′-diphosphate	4.5	285.84	63.52
Uridine 5′-triphosphate	5.9	238.32	40.3932
Unknown 2	1	29.98	29.98
Uridine 5′-diphospho-N-acetyl-d-galactosamine	1	29.79	29.79
Unknown 7	1	24.13	24.13
Flavin adenine dinucleotide	1	19.63	19.63
Unknown 6	1	15.14	15.14
Cytidine-5′-diphosphate	1	11.87	11.87
Unknown 4	1	7.84	7.84
Adenosine 5′-triphosphate	7.1	45.02	6.34085
Adenosine 5′-monophosphate	13.9	78.28	5.63165
Adenosine 5′-diphosphate	2.9	13.83	4.76897
β-Nicotinamide adenine dinucleotide hydrate	14	56.81	4.05786
Uridine 5′-diphospho-d-galactose	2.4	9.21	3.8375
cytidine 5′-monophosphate	1	3.72	3.72
Unknown 1	2.5	8.71	3.484
Uridine 5′-diphospho-N-acetyl-d-glucosamine	6.6	18.98	2.87576
Unknown 3	4.5	11.98	2.66222
Uridine 5′-monophosphate	1	2.3	2.3
Inosine-5′-monophosphate	3	6.1	2.03333
Uridine 5′-diphospho-d-glucose	5.2	6.95	1.33654
Uridine 5′-diphosphate	15.7	19.31	1.22994
	Asian citrus psyllid	Galleria	Fold-change
Guanosine 5′-monophosphate	2.9	0.06	48.3333
Unknown 5	19.9	1	19.9
Guanosine 5′-triphosphate	14.3	1	14.3
Guanosine 5′-diphosphate-beta-l-fucose	12.5	1	12.5
Cytidine-5′-triphosphate	3.8	2.34	1.62393
Guanosine 5′-diphosphate-d-mannose	2.2	1.78	1.23596
